# Supplementary material for: The genetic status of the Hungarian brown trout populations: exploration of a blind spot on the European map of Salmo trutta studies
Source: PeerJ. 2018 Sep 21;6:e5152. doi: 10.7717/peerj.5152 (PMC6152457; doi:10.7717/peerj.5152)
Supplement: Supplemental Information 1 [file peerj-06-5152-s006.txt]

>Da1 [organism=Salmo trutta] S.trutta haplotype Da1 mitochondrial control region, partial
ATAATATAGCATGTGAGTAGTACATCATATGTATTATCAACATTAGTGAATTTAACCCCTCATACATCAGCACTAACTCAAGGTTTACATAAAGCAAAACACGTGATAATAACCAACTAAGTTGTCTTAACCCGAGTAATTGTTATATCAATAAAACTCCAGCTAACACGGGCTCCGTCTTTACCCACCAACTTTCAGCATCAGTCCTGCTTAATGTAGTAAGAACCGACCAACGATATATCAGTAGGCATACTCTTATTGATGGTCAGGGACAGATATCGTATTAGGTCGCATCTCGTGAATTATTCCTGGCATTTGGTTCCTATATCAAGGGCTATCCTTAAGAAACCACCCCCTGAAAGCCGAATGTAAAGCATCTGGTTAATGGTGTCAATCTTATTGCCCGTTACCCACCAAGCCGGGCGTTCTCTTATATGCATAACGTTCTCTTTTTTTTTTTTTCCTTTCAGCTTGCATATACAAGTGCAAGCAAAGAAGTCTAACAAGGTCGAACTAGATCTTGAATTCCAGAGAACCCATGTATCATGGTGAAATGATATTCTATAAAGAATCACATACTTGGATATCAAGTGCATAAGGTTAATATTTCACTTCATATATCTCTAAGATACCCCCGGCTTCTGCGCGGTAAACCCCCCTACCCCCCTACGCTGAAGGATCCTTATATTCCTGTCAAACCCCTAAACCAGGAAGTCTCAAATCAGCGCCAATCTTTTTATATACATTAATGAA
>Aa1 [organism=Salmo trutta] S.trutta haplotype At1 mitochondrial control region, partial
ATAATATAGCATGTGAGTAGTACATCATATGTATTATCAACATTAGTGAATTTAACCCCTCATACATCAGCACTAACTCAAGGTTTACATAAAGCAAAACACGTGATAATAACCAACTAAGTTGTCTTAACCCGATTAATTGTTATATCAATAAAACTCCAGCTAACACGGGCTCCGTCTTTACCCACCAACTTTCAGCATCAGTCCTGCTTAATGTAGTAAGAACCGACCAACGATATATCAGTAGGCATACTCTTATTGATGGTCAGGGACAGATATCGTATTAGGCTGCATCTCGTGAATTATTCCTGGCATTTGGTTCCTATATCAAGGGCTATCCTTAAGAAACCACCCCCTGAAAGCCGAATGTAAAGCATCTGGTTAATGGTGTCAATCTTATTGCCCGTTACCCACCAAGCCGGGCGTTCTTTTATATGCATAGGGTTCCCTTTTTTTTTTTTTCCTTTCAGCTTGCATATACAAGTGCAAGCAAAGAAGTCTAACAAGGTCGAACTAGATCTTGAATTCCAGAGAACCCATGTATCATGGTGAAATGATATTCTATAAAGAATCACATACTTGGATATCAAGTGCATAAGGTTAATATTTCACTTCATATATCTCTAAGATACCCCCGGCTTCTGCGCGGTAAACCCCCCTACCCCCCTACGCTGAAGGATCCTTATATTCCTGTCAAACCCCTAAACCAGGAAGTCTCAAATCAGCGCCAATCTTTTTATATACATTAATGAA
>Da5 [organism=Salmo trutta] S.trutta haplotype Da5 mitochondrial control region, partial
ATAATATAGCATGTGAGTAGTACATCATATGTATTATCAACATTAGTGAATTTAACCCCTCATACATCAGCACTAACTCAAGGTTTACATAAAGCAAAACACGTGATAATAACCAACTAAGTTGTCTTAACCCGGGTAATTGTTATATCAATAAAACTCCAGCTAACACGGGCTCCGTCTTTACCCACCAACTTTCAGCATCAGTCCTGCTTAATGTAGTAAGAACCGACCAACGATATATCAGTAGGCATACTCTTATTGATGGTCAGGGACAGATATCGTATTAGGTCGCATCTCGTGAATTATTCCTGGCATTTGGTTCCTATATCAAGGGCTATCCTTAAGAAACCACCCCCTGAAAGCCGAATGTAAAGCATCTGGTTAATGGTGTCAATCTTATTGCCCGTTACCCACCAAGCCGGGCGTTCTCTTATATGCATAACGTTCTCTTTTTTTTTTTTTCCTTTCAGCTTGCATATACAAGTGCAAGCAAAGAAGTCTAACAAGGTCGAACTAGATCTTGAATTCCAGAGAACCCATGTATCATGGTGAAATGATATTCTATAAAGAATCACATACTTGGATATCAAGTGCATAAGGTTAATATTTCACTTCATATATCTCTAAGATACCCCCGGCTTCTGCGCGGTAAACCCCCCTACCCCCCTACGCTGAAGGATCCTTATATTCCTGTCAAACCCCTAAACCAGGAAGTCTCAAATCAGCGCCAATCTTTTTATATACATTAATGAA
>At2 [organism=Salmo trutta] S.trutta haplotype At2 mitochondrial control region, partial
ATAATATAGCATGTGAGTAGTACATCATATGTATTATCAACATTAGTGAATTTAACCCCTCATACATCAGCACTAACTCAAGGTTTACATAAAGCAAAACACGTGATAATAACCAACTAAGTTGTCTTAACCCGATTAATTGTTATATCAATAAAACTCCAGCTAACACGGGCTCCGTCTTTACCCACCAACTTTCAGCATCAGTCCTGCTTAATGTAGTAAGAACCGACCAACGATATATCAGTAGGCATACTCTTATTGATGGTCAGGGACAGATATCGTATTAGGCTGCATCTCGTGAATTATTCCTGGCATTTGGTTCCTATATCAAGGGCTATCCTTAAGAAACCACCCCCTGAAAGCCGAATGTAAAGCATCTGGTTAATGGTGTCAATCTTATTGCCCGTTACCCACCAAGCCGGGCGTTCTCTTATATGCATAGGGTTCCCTTTTTTTTTTTTTCCTTTCAGCTTGCATATACAAGTGCAAGCAAAGAAGTCTAACAAGGTCGAACTAGATCTTGAATTCCAGAGAACCCATGTATCATGGTGAAATGATATTCTATAAAGAATCACATACTTGGATATCAAGTGCATAAGGTTAATATTTCACTTCATATATCTCTAAGATACCCCCGGCTTCTGCGCGGTAAACCCCCCTACCCCCCTACGCTGAAGGATCCTTATATTCCTGTCAAACCCCTAAACCAGGAAGTCTCAAATCAGCGCCAATCTTTTTATATACATTAATGAA
>At3 [organism=Salmo trutta] S.trutta haplotype At3 mitochondrial control region, partial
ATAATATAGCATGTGAGTAGTACATCATATGTATTATCAACATTAATGAATTTAACCCCTCATACATCAGCACTAACTCAAGGTTTACATAAAGCAAAACACGTGATAATAACCAACTAAGTTGTCTTAACCCGATTAATTGTTATATCAATAAAACTCCAGCTAACACGGGCTCCGTCTTTACCCACCAACTTTCAGCATCAGTCCTGCTTAATGTAGTAAGAACCGACCAACGATATATCAGTAGGCATACTCTTATTGATGGTCAGGGACAGATATCGTATTAGGCTGCATCTCGTGAATTATTCCTGGCATTTGGTTCCTATATCAAGGGCTATCCTTAAGAAACCACCCCCTGAAAGCCGAATGTAAAGCATCTGGTTAATGGTGTCAATCTTATTGCCCGTTACCCACCAAGCCGGGCGTTCTTTTATATGCATAGGGTTCCCTTTTTTTTTTTTTCCTTTCAGCTTGCATATACAAGTGCAAGCAAAGAAGTCTAACAAGGTCGAACTAGATCTTGAATTCCAGAGAACCCATGTATCATGGTGAAATGATATTCTATAAAGAATCACATACTTGGATATCAAGTGCATAAGGTTAATATTTCACTTCATATATCTCTAAGATACCCCCGGCTTCTGCGCGGTAAACCCCCCTACCCCCCTACGCTGAAGGATCCTTATATTCCTGTCAAACCCCTAAACCAGGAAGTCTCAAATCAGCGCCAATCTTTTTATATACATTAATGAA
>Da2 [organism=Salmo trutta] S.trutta haplotype Da2 mitochondrial control region, partial
ATAATATAGCATGTGAGTAGTACATCATATGTATTATCAACATTAGTGAATTTAACCCCTCATACATCAGCACTAACTCAAGGTTTACATAAAGCAAAACACGTGATAATAACCAACTAAGTTGTCTTAACCCGGGTAATTGTTATATCAATAAAACTCCAGCTAACACGGGCTCCGTCTTTACCCACCAACTTTCAGCATCAGTCCTGCTTAATGTAGTAAGAACCGACCAACGATATATCAGTAGGCATACTCTTATTGATGGTCAGGGACAGATATCGTATTAGGTCGCATCTCGTGAATTATTCCTGGCATTTGGTTCCTATATCAAGGGCTATCCTTAAGAAACCACCCCCTGAAAGCCGAATGTAAAGCATCTGGTTAATGGTGTCAATCTTATTGCCCGTTACCCACCAAGCCGGGCGTTCTCTTATATGCATAACGTTCTCCTTTTTTTTTTTTCCTTTCAGCTTGCATATACAAGTGCAAGCAAAGAAGTCTAACAAGGTCGAACTAGATCTTGAATTCCAGAGAACCCATGTATCATGGTGAAATGATATTCTATAAAGAATCACATACTTGGATATCAAGTGCATAAGGTTAATATTTCACTTCATATATCTCTAAGATACCCCCGGCTTCTGCGCGGTAAACCCCCCTACCCCCCTACGCTGAAGGATCCTTATATTCCTGTCAAACCCCTAAACCAGGAAGTCTCAAATCAGCGCCAATCTTTTTATATACATTAATGAA
>Da4 [organism=Salmo trutta] S.trutta haplotype Da4 mitochondrial control region, partial
ATAATATAGCATGTGAGTAGTACATCATATGTATTATCAACATTAGTGAATTTAACCCCTCATACATCAGCACTAACTCAAGGTTTACATAAAGCAAAACACGTGATAATAACCAACTAAGTTGTCTTAACCCGTGTAATTGTTATATCAATAAAACTCCAGCTAACACGGGCTCCGTCTTTACCCACCAACTTTCAGCATCAGTCCTGCTTAATGTAGTAAGAACCGACCAACGATATATCAGTAGGCATACTCTTATTGATGGTCAGGGACAGATATCGTATTAGGTCGCATCTCGTGAATTATTCCTGGCATTTGGTTCCTATATCAAGGGCTATCCTTAAGAAACCACCCCCTGAAAGCCGAATGTAAAGCATCTGGTTAATGGTGTCAATCTTATTGCCCGTTACCCACCAAGCCGGGCGTTCTCTTATATGCATAACGTTCTCTTTTTTTTTTTTTCCTTTCAGCTTGCATATACAAGTGCAAGCAAAGAAGTCTAACAAGGTCGAACTAGATCTTGAATTCCAGAGAACCCATGTATCATGGTGAAATGATATTCTATAAAGAATCACATACTTGGATATCAAGTGCATAAGGTTAATATTTCACTTCATATATCTCTAAGATACCCCCGGCTTCTGCGCGGTAAACCCCCCTACCCCCCTACGCTGAAGGATCCTTATATTCCTGTCAAACCCCTAAACCAGGAAGTCTCAAATCAGCGCCAATCTTTTTATATACATTAATGAA
>Da6 [organism=Salmo trutta] S.trutta haplotype Da6 mitochondrial control region, partial
ATAATATAGCATGTGAGTAGTACATCATATGTATTATCAACATTAGTGAATTTAACCCCTCATACATCAGCACTAACTCAAGGTTTACATAAAGCCAAACACGTGATAATAACCAACTAAGTTGTCTTAACCCGGGTAATTGTTATATCAATAAAACTCCAGCTAACACGGGCTCCGTCTTTACCCACCAACTTTCAGCATCAGTCCTGCTTAATGTAGTAAGAACCGACCAACGATATATCAGTAGGCATACTCTTATTGATGGTCAGGGACAGATATCGTATTAGGTCGCATCTCGTGAATTATTCCTGGCATTTGGTTCCTATATCAAGGGCTATCCTTAAGAAACCACCCCCTGAAAGCCGAATGTAAAGCATCTGGTTAATGGTGTCAATCTTATTGCCCGTTACCCACCAAGCCGGGCGTTCTCTTATATGCATAACGTTCTCTTTTTTTTTTTTTCCTTTCAGCTTGCATATACAAGTGCAAGCAAAGAAGTCTAACAAGGTCGAACTAGATCTTGAATTCCAGAGAACCCATGTATCATGGTGAAATGATATTCTATAAAGAATCACATACTTGGATATCAAGTGCATAAGGTTAATATTTCACTTCATATATCTCTAAGATACCCCCGGCTTCTGCGCGGTAAACCCCCCTACCCCCCTACGCTGAAGGATCCTTATATTCCTGTCAAACCCCTAAACCAGGAAGTCTCAAATCAGCGCCAATCTTTTTATATACATTAATGAA
>Da3 [organism=Salmo trutta] S.trutta haplotype Da3 mitochondrial control region, partial
ATAATATAGCATGTGAGTAGTACATCATATGTATTATCAACATTAGTGAATTTAACCCCTCATACATCAGCACTAACTCAAGGTTTACATAAAGCAAAACACGTGATAATAACCAACTAAGTTGTCTTAACCCGTGTAATTGTTATATCAATAAAACTCCAGCTAACACGGGCTCCGTCTTTACCCACCAACTTTCAGCATCAGTCCTGCTTAATGTAGTAAGAACCGACCAACGATATATCAGTAGGCATACTCTTATTGATGGTCAGGGACAGATATCGTATTAGGTCGCATCTCGTGAATTATTCCTGGCATTTGGTTCCTATATCAAGGGCTATCCTTAAGAAACCACCCCCTGAAAGCCGAATGTAAAGCATCTGGTTAATGGTGTCAATCTTATTGCCCGTTACCCACCAAGCCGGGCGTTCTCTTATATGCATAACGTTCTCCTTTTTTTTTTTTCCTTTCAGCTTGCATATACAAGTGCAAGCAAAGAAGTCTAACAAGGTCGAACTAGATCTTGAATTCCAGAGAACCCATGTATCATGGTGAAATGATATTCTATAAAGAATCACATACTTGGATATCAAGTGCATAAGGTTAATATTTCACTTCATATATCTCTAAGATACCCCCGGCTTCTGCGCGGTAAACCCCCCTACCCCCCTACGCTGAAGGATCCTTATATTCCTGTCAAACCCCTAAACCAGGAAGTCTCAAATCAGCGCCAATCTTTTTATATACATTAATGAA
